# Supplementary material for: Mitigation of Aflatoxin B1 Hepatoxicity by Dietary Hedyotis diffusa Is Associated with Activation of NRF2/ARE Signaling in Chicks
Source: Antioxidants (Basel). 2021 May 30;10(6):878. doi: 10.3390/antiox10060878 (PMC8229166; doi:10.3390/antiox10060878)
Supplement: Supplementary file 1 [file antioxidants-10-00878-s001.zip]

Archive with 1 entries (1 files):
- antioxidants-1233467-supplementary.pdf
